# Supplementary material for: CCN1 is an opsonin for bacterial clearance and a direct activator of Toll-like receptor signaling
Source: Nat Commun. 2020 Mar 6;11:1242. doi: 10.1038/s41467-020-15075-5 (PMC7060279; doi:10.1038/s41467-020-15075-5)
Supplement: Supplementary file 4 — Source Data [file 41467_2020_15075_MOESM4_ESM.xlsx]

## Sheet: 2b
2b
	S. aureus		Cont	WT CCN1	D125A	DM
	WT BMDM	#1	13.2075	46.0317	7.84314	45.1613
		#2	9.52381	49.2308	11.1111	46.3415
		#3	9.59596	47.9592	7.56757	40.7216
		#4	9.81308	50.495	7.8125	48.731

## Sheet: 2c
2c
	% phagocytosis	NT-1, BSA	NT-1, CCN1	si-a6, BSA	si-a6, CCN1	si-av, BSA	si-av-CCN1	si-b3, BSA	si-b3, CCN1	si-b5, BSA	si-b5, CCN1	si-am, BSA	si-am,CCN1	si-b2, BSA	si-b2, CCN1
		12.958	51.815	3.989	23.925	2.974	6.968	3.989	6.968	3.989	19.931	1.992	29.882	1.992	31.879
		10.962	39.867	4.917	27.919	2.974	5.986	4.971	8.965	4.971	20.912	3.989	32.894	3.989	36.888
		7.983	34.891	6.968	32.894	5.986	12.958	6.968	12.958	6.968	24.906	5.986	33.876	5.986	37.87
		4.971	27.919	8.965	37.87	7.983	12.958	7.983	14.955	8.965	28.9	6.968	41.864	7.983	45.858

## Sheet: 2d
2d
		vehicle	vehicle	cilengitide		NSC23766
		BSA	CCN1	BSA	CCN1	BSA	CCN1
	#1	6.583	30.87	7.958	7.708	3.173	7.783
	#2	7.808	35.036	8.333	6.708	5.183	10.458
	#3	9.933	41.414	9.758	7.983	7.158	14.551

## Sheet: 2e
	2+ positive		2+ positive		2+ positive
	Cont(BSA)		CCN1-WT		CCN1-D125A
#1	7.24638		33.123		8.35821
#2	5.35714		31.1927		4.54545
#3	6.47059		37.3457		7.92683
#4	9.35673		31.1321		6.76923

## Sheet: 2f
P. aeruginosa	1:200 dilution	Cont	WT CCN1	D125A	DM	*200	Cont	WT CCN1	D125A	DM
WT BMDM	#1	5	32	10	5		1000	6400	2000	1000
	#2	10	18	12	2		2000	3600	2400	400
	#3	12	22	10	5		2400	4400	2000	1000

## Sheet: 2g
	NT1	NT1	itgav si	itgav si	itgb3 si	itgb3 si	itgaM si	itgaM si	itgb2 si	itgb2 si
	BSA	CCN1	BSA	CCN1	BSA	CCN1	BSA	CCN1	BSA	CCN1
PA, CFU	16700	68900	11600	13600	9900	21400	15900	48700	13900	50100
	14200	57400	9800	16800	11700	19800	16200	45100	14700	47600
	13800	52800	10800	20500	11600	23700	14200	39700	13800	52700

## Sheet: 3c
	Cont	WT	D125A	DM
DHE	11425	74625	9895	99254
MFI	10586	69425	8450	98715
	9985	65525	10010	89905
	12145	78950	8145	86605
	10113	77825	9805	84915
	9965	80564	8625	69915
	13474	82541	9954	94278
	11758	79624	12202	91102
	9762	70085	14025	91402
	10562	85410	9924	89905
	10028	84425	9942	84669
	11425	81223	10026	84744
	8995	74152	11357	91203
	8995	71056	13325	92300
	12035	80025	11378	84002
	11056	84026	10025	87992
	10845	78233	8954	90025
	10052	78002	9405	89412
	13274	82114	8445	89006
	10014	69255	10025	95844
	9945	64254	12247	68748

## Sheet: 3d and 3f
	Cont	CCN1		cilangitide	CCN1+cilangitide		NSC	CCN1+NSC		apocynin	CCN1+apocynin		GSK	CCN1+GSK		ML-171	CCN1+ML171
DHE	10587	46014		9845	26801		7624	26524		8445	7408		10254	34102		9825	54021
MFI	11205	50089		9925	20048		8134	21148		8326	8915		11035	26585		9175	50025
	9854	60124		9005	24471		7052	20456		8995	8498		9624	24102		10045	48892
	11120	50718		12214	12085		8435	18547		10027	8511		11014	17256		9965	51136
	10065	55109		10014	21036		10027	19984		11042	9002		10075	20035		9835	50089
	9914	41208		12310	20086		7388	17902		9885	8322		10325	28458		12014	46054
	11234	40925		11045	18526		6144	20018		9912	8330		9921	29045		9745	41025
	11240	47152		9745	21075		8552	20015		9725	8756		9025	30186		9114	48021
	9885	47105		9885	12574		9067	21398		8892	9114		10014	25255		10002	39056
	10025	45092		10035	19257		10042	21104		8992	9057		11038	18925		11045	42689
	10036	46054		10036	24015		11062	19847		8891	7586		9896	28415		10525	44205
	11474	52414		12114	21109		7354	18774		9912	9158		10045	25601		9899	46054
	12214	56104		11674	24054		8478	19428		10025	10025		13254	24058		10036	51102
	12232	46712		9886	11084		10624	21114		11051	9205		9941	18095		11098	40089
	10029	50048		9925	13527		7994	17465		9881	8814		9245	16545		9952	39658
	11008	49985		10046	16684		8148	18500		9892	8406		12018	16685		9425	39914
	9841	50274		11048	20012		11042	17625		9904	8441		11015	24056		12254	41574
	9925	51138		11408	21145		9823	18145		9912	8762		10574	21148		14253	45512
	10001	48992		10094	19825		9654	17556		9004	8636		11365	24056		9852	43316
	11941	51185		9910	21158		8821	20042		9114	9254		9258	28364		9256	41662
	9774	50076		10027	22007		10006	21147		10082	9292		10342	26014		10014	48815

## Sheet: 3e
	Vehicle	Vehicle	Cilengitide	Cilengitide
	BSA	CCN1	BSA	CCN1
S. aureus	12800	7800	10200	11200
CFU	12400	7000	11200	10800
	11200	8200	10800	11800

## Sheet: 3g
		vehicle		NSC	Apocynin	GSK	ML-171
			CCN1	CCN1	CCN1	CCN1	CCN1
	S. aureus	11200	7800	12600	10600	10600	5000
	cfu	9200	7000	12600	11200	11600	8400
		11200	8200	12000	9600	11200	8000

[truncated: 22 more sheets: 4a, 4c, 4e, 5b, 5d, 5e, 6a-6d, 6e, 7a-d, 7e, 7f, 8e, 8f, S4, S5, S6, S7, S8b, S10B, S11 …]
